# Supplementary material for: Working strokes produced by curling protofilaments at disassembling microtubule tips can be biochemically tuned and vary with species
Source: eLife. 2022 Dec 29;11:e83225. doi: 10.7554/eLife.83225 (PMC9799970; doi:10.7554/eLife.83225)
Supplement: Figure 5—source data 5. — This full raw unedited image is provided as a PNG file. [file elife-83225-fig5-data5.zip]

Archive with 1 entries (1 files):
- Figure5_Source_Data5_RAW_coomassie.png
